# Supplementary material for: The “thinking system” in a new school concept: A rhythmic teaching approach in physical education to develop creativity
Source: PLoS One. 2024 Apr 16;19(4):e0301858. doi: 10.1371/journal.pone.0301858 (PMC11020487; doi:10.1371/journal.pone.0301858)
Supplement: S1 File — (XLSX) [file pone.0301858.s001.xlsx]

## Sheet: Dataset
Anthropometric data								Pre - Intervention								Post - Intervention
Code	Class	Gender (M= male, F=female)	Age (years)	Weight (Kg)	Height (m)	BMI (Kg/m2)	Group	Locomotor (au)	Stability (au)	Manipulative (au)	DMA total score (au)	Mira Stambak (au)	PACES (au)	PMSC - 2 (au)	PSES (au)	Locomotor (au)	Stability (au)	Manipulative (au)	DMA total score (au)	Mira Stambak (au)	PACES (au)	PMSC - 2 (au)	PSES (au)
PSR1	2nd elementary	M	7	22.7	1.26	14.2983	No Rhytm Intervention	43	42	32	117	28	61	28		42	43	25	110	28	64	32
PSR2	2nd elementary	F	7	27.5	1.3	16.2722	No Rhytm Intervention	39	30	35	104	30	78	33		44	33	32	109	26	72	25
PSR3	2nd elementary	F	7	20.5	1.19	14.4764	No Rhytm Intervention	36	29	37	102	27	78	28		35	33	36	104	23	73	32
PSR4	2nd elementary	F	7	24.9	1.22	16.7294	No Rhytm Intervention	57	33	37	127	26	80	39		46	35	39	120	35	80	36
PSR5	2nd elementary	F	7	21.8	1.22	14.6466	No Rhytm Intervention	48	32	34	114		79	30		46	56	34	136	29	78	38
PSR6	2nd elementary	F	7	40.4	1.31	23.5418	No Rhytm Intervention	42	29	34	105	30	80	37		40	38	34	112	32	75	34
PSR7	2nd elementary	M	7	28.6	1.25	18.304	No Rhytm Intervention	44	31	33	108	34	66	37		44	21	50	115	31	78	34
PSR8	2nd elementary	M	7	22.5	1.2	15.625	No Rhytm Intervention	48	21	28	97	29	73	33		42	32	30	104	24	70	33
PSR9	2nd elementary	F	7	22.2	1.27	13.764	No Rhytm Intervention	40	29	33	102	19	73	40							69	28
PSR10	2nd elementary	M	7	23.6	1.25	15.104	No Rhytm Intervention	42	29	39	110	20	74	37							73	37
PSR11	2nd elementary	M	7	23.6	1.23	15.5992	No Rhytm Intervention	34	21	17	72	17	80	37		48	25	41	114	27	65	30
PSR12	2nd elementary	M	7	21.4	1.24	13.9178	No Rhytm Intervention	45	25	44	114	32	70	34		47	22	36	105	29	63	29
PSR13	2nd elementary	M	7	22.2	1.24	14.4381	No Rhytm Intervention	39	33	42	114	33	78	38		48	32	29	109	25	67	28
PSR14	2nd elementary	F	7	24.3	1.24	15.8039	No Rhytm Intervention	42	29	31	102	18	78	28		38	38	33	109	23	59	30
PSR15	2nd elementary	F	7	29.7	1.21	20.2855	No Rhytm Intervention	41	23	22	86	29	77	22		45	31	19	95	24	56	25
PSR16	2nd elementary	M	7	30.5	1.26	19.2114	No Rhytm Intervention	32	24	29	85	19	52	32		32	33	25	90	21	64	23
PSR17	2nd elementary	M	7	27.4	1.3	16.213	No Rhytm Intervention	43	36	31	110		65	38		40	34	37	111	25	55	34
PSR18	4th elementary	M	9	33.5	1.39	17.3386	No Rhytm Intervention	46	30	46	122	36	80		24	42	41	38	121	32	76		24
PSR19	4th elementary	F	9	22.2	1.23	14.6738	No Rhytm Intervention	51	34	41	126	35	80		21	46	40	50	136	35	66		16
PSR20	4th elementary	M	9	31.3	1.39	16.2	No Rhytm Intervention	45	32	34	111	36	70		22	46	37	49	132	22	67		20
PSR21	4th elementary	M	8	31.5	1.37	16.783	No Rhytm Intervention	44	37	30	111	36	57		24	46	36	36	118	36	54		17
PSR22	4th elementary	F	9	41.5	1.37	22.1109	No Rhytm Intervention	29	19	28	76	29	70		10	30	13	30	73	34	62		6
PSR23	4th elementary	F	9	31.6	1.33	17.8642	No Rhytm Intervention	41	34	30	105	32	77		19	35	18	32	85	33	66		18
PSR24	3rd middle	F	12	54	1.62	20.5761	Rhytm Intervention	39	35	41	115	33	80		20	39	39	34	112	38	75		22
PSR25	3rd middle	F	11	40	1.53	17.0874	Rhytm Intervention	42	27	48	117	35	58		19	45	15	47	107	38	74		20
PSR26	3rd middle	M	12	51	1.66	18.5078	Rhytm Intervention					36	71		20	54	44	49	147	36	78		25
PSR27	3rd middle	F	12	62	1.64	23.0518	Rhytm Intervention	45	38	49	132	36	74		18					39	76		16
PSR28	3rd middle	M	12	52	1.49	23.4224	Rhytm Intervention	42	26	36	104	39	44		21	35	28	30	93	38	64		16
PSR29	3rd middle	F	12	57	1.6	22.2656	Rhytm Intervention	48	39	48	135	38	58		15	52	36	51	139	39	66		18
PSR30	3rd middle	F	12	50	1.65	18.3655	Rhytm Intervention	52	41	51	144	35	56		13	50	45	52	147	38	67		22
PSR31	3rd middle	F	12	49	1.63	18.4425	Rhytm Intervention	38	34	41	113	37	57		14	40	21	43	104	38	69		15
PSR32	3rd middle	F	12	56	1.53	23.9224	Rhytm Intervention	51	41	45	137	40	74		14	52	33	50	135	40	78		17
PSR33	3rd middle	F	12	66	1.63	24.841	Rhytm Intervention	52	39	50	141	40	50		14	55	32	53	140	40	68		17
PSR34	3rd middle	M	12	47	1.59	18.591	Rhytm Intervention	45	33	41	119	37	57		17	47	39	33	119	39	73		15
PSR35	3rd middle	M	12	37	1.56	15.2038	Rhytm Intervention	42	32	46	120	36	62		16	46	29	44	119	35	67		24
PSR36	2nd elementary	M	7	29.9	1.27	18.538	Rhytm Intervention	32	12	24	68	20		30		43	29	40	112	39		33
PSR37	2nd elementary	M	7	25.7	1.3	15.2071	Rhytm Intervention	51	40	38	129	28		40		55	50	50	155	38		38
PSR38	2nd elementary	M	7	22	1.19	15.5356	Rhytm Intervention	40	33	36	109	26	76	28		45	50	31	126	36	80	38
PSR39	2nd elementary	M	7	25.1	1.31	14.6262	Rhytm Intervention	51	21	40	112	31	79	32		43	39	46	128	37	78	35
PSR40	2nd elementary	F	7	20.5	1.21	14.0018	Rhytm Intervention	43	28	40	111	35	64	34		58	45	55	158	40	80	40
PSR41	2nd elementary	F	7	20.2	1.11	16.3948	Rhytm Intervention	46	39	39	124	31	78	32		47	36	40	123	36	79	37
PSR42	2nd elementary	F	7	26.3	1.16	19.5452	Rhytm Intervention	19	17	17	53	31		26							74	31
PSR43	2nd elementary	F	7	29	1.23	19.1685	Rhytm Intervention	34	29	31	94	30	80	31							79	32
PSR44	2nd elementary	M	7	20.3	1.2	14.0972	Rhytm Intervention	45	36	38	119	33	80	33		54	51	53	158	38	80	40
PSR45	2nd elementary	M	6	20	1.17	14.6103	Rhytm Intervention	49	34	28	111	20	68	30		49	41	37	127	34	75	36
PSR46	2nd elementary	F	7	33.6	1.32	19.2837	Rhytm Intervention	39	30	29	98	29	77	40		51	45	50	146	36	79	38
PSR47	2nd elementary	F	7	21.5	1.18	15.441	Rhytm Intervention	43	36	27	106	32	52	26		45	44	39	128	37	77	36
PSR48	2nd elementary	F	7	30	1.28	18.3105	Rhytm Intervention	34	33	28	95	23	57	33		43	27	31	101	38	63	31
PSR49	2nd elementary	M	7	18.3	1.14	14.0813	Rhytm Intervention	45	33	40	118		70	26		52	48	56	156	39	80	40
PSR50	2nd elementary	M	7	30.5	1.29	18.3282	Rhytm Intervention	34	27	23	84	21	50	25		40	21	43	104	36	77	29
PSR51	2nd elementary	M	7	26.9	1.26	16.9438	Rhytm Intervention	42	31	31	104	28	80	37		40	40	39	119	35	75	35
PSR52	4th elementary	M	9	29.7	1.32	17.0455	Rhytm Intervention	39	34	33	106	39	76		22	43	29	45	117	37	77		23
PSR53	4th elementary	F	9	29	1.36	15.6791	Rhytm Intervention	47	38	37	122	37	57		20	42	39	41	122	36	73		24
PSR54	4th elementary	M	9	25.4	1.25	16.256	Rhytm Intervention	47	28	34	109	27	64		18	44	30	42	116	37	75		18
PSR55	4th elementary	M	9	34.6	1.32	19.8577	Rhytm Intervention	39	30	40	109	32	73		21	51	48	45		38	79		24
PSR56	4th elementary	F	9	37.2	1.39	19.2537	Rhytm Intervention	40	28	36	104	34	72		17	53	47	47	147	38	79		20
PSR57	4th elementary	F	9	43.4	1.42	21.5235	Rhytm Intervention					37	79		20	52	34	57	143	38	80		22
PSR58	4th elementary	F	9	28.2	1.37	15.0248	Rhytm Intervention	43	37	38	118	38	80		19	45	29	45	119	38	78		19
PSR59	4th elementary	M	9	34.8	1.39	18	Rhytm Intervention	22	19	16	57	36	68		22	54	39	41	134	39	70		18
PSR60	4th elementary	F	9	32.7	1.42	16.217	Rhytm Intervention	49	31	45	125	36	80		21	53	40	58		40	80		24
PSR61	4th elementary	F	9	30.6	1.33	17.2989	Rhytm Intervention	35	32	32	99	33	79		19	45	29	39	113	36	77		21
PSR62	4th elementary	M	9	30.3	1.42	15.0268	Rhytm Intervention	47	31	29	107	32	80		17					38	78		24
PSR63	4th elementary	F	9	30.3	1.33	17.1293	Rhytm Intervention	43	33	39	115	32	80		17	45	27	43	115	39	80		20
PSR64	4th elementary	M	9	36.8	1.36	19.8962	Rhytm Intervention	36	27	23	86	31	70		24					38	74		18
PSR65	4th elementary	M	8	31.2	1.45	14.8395	Rhytm Intervention	42	41	38	121	36	77		23	54	53	46	153	39	79		25
PSR66	4th elementary	M	9	30.1	1.39	15.5789	Rhytm Intervention	47	31	46	124	37	80		23	51	51	50	152	37	80		24
PSR67	3rd middle	M	12	56.3	1.61	21.7198	No Rhytm Intervention	39	31	37	107	27	44		19	40	22	39	101	29	59		14
PSR68	3rd middle	F	12	39.3	1.49	17.7019	No Rhytm Intervention	41	29	45	115	38	74		15	39	36	37	112	38	55		16
PSR69	3rd middle	F	12	44.1	1.64	16.3965	No Rhytm Intervention	41	36	42	119	33	69		20	35	35	54	124	35	57		21
PSR71	3rd middle	M	12	50.6	1.58	20.2692	No Rhytm Intervention	35	32	33	100	37	75		20	37	27	31	95	37	74		21
PSR72	3rd middle	F	12	54.2	1.62	20.6523	No Rhytm Intervention	41	34	44	119	38	48		14	47	23	39	109	25	48		19
PSR73	3rd middle	F	12	47.1	1.59	18.6306	No Rhytm Intervention	44	37	45	126	33	79		20	40	21	40	101	30	62		19
PSR74	3rd middle	F	12	65.2	1.63	24.5399	No Rhytm Intervention	40	30	32	102	37	66		20	45	20	37	102	32	53		14
PSR75	3rd middle	M	12	45.4	1.61	17.5148	No Rhytm Intervention	42	35	44	121	37	60		17	44	28	39	111	33	59		19
PSR76	3rd middle	F	12	47.9	1.66	17.3828	No Rhytm Intervention	40	36	43	119	38	71		22	41	33	35	109	33	66		19

## Sheet: SOFIT
Group	Grade	%MVPA	%MC	%PROM	Duration (min)
RI	2nd elementary lesson 1	40.1198	44.3114	40.1198	56
RI	2nd elementary lesson 2	39.8876	51.1236	34.8315	59
NI	2nd elementary lesson 1	21.2871	61.3861	9.90099	67
NI	2nd elementary lesson 2	37.5	46.0526	37.5	51
RI	4th elementary lesson 1	64.4295	53.6913	33.7	49.6667
RI	4th elementary lesson 2	60.2564	58.9744	31.7	53
NI	4th elementary lesson 1	45.2703	56.7568	0	49.3333
NI	4th elementary lesson 2	44.4444	51.8519	0	45
RI	3rd middle lesson 1	48.5981	61.6822	3.3557	35.6667
RI	3rd middle lesson 2	76.9841	87.3016	73.8255	42
NI	3rd middle lesson 1	22.9885	68.9655	0	29
NI	3rd middle lesson 2	28.1	62.2	0	45

## Sheet: IFITS
Group	Grade	Command %	Practice %	Reciprocal %	Self-Check %	Inclusion %	Guided Discovery %	Divergent %	Go Beyond %	Managment %
RI	2nd elementary lesson 1	7.01754	32.7485	0	0	0	0	0	0	60.2339
RI	2nd elementary lesson 2	22.1622	0	21.0811	0	0	0	8.64865	0	48.1081
NI	2nd elementary lesson 1	5.91133	0	8.37438	0	0	0	25.6158	0	60.0985
NI	2nd elementary lesson 2	3.28947	0	5.26316	0	0	25	5.92105	0	60.5263
RI	4th elementary lesson 1	36.478	38.3648	0	0	0	15.0943	5.03145	0	5.66038
RI	4th elementary lesson 2	24.5283	41.5094	1.88679	0	0	24.5283	0	0	7.54717
NI	4th elementary lesson 1	17.6871	25.8503	0	0	0	22.449	0	0	34.0136
NI	4th elementary lesson 2	29.2517	36.0544	0	0	0	19.0476	0	0	15.6463
RI	3rd middle lesson 1	7.47664	40.1869	13.0841	0	0	21.4953	0	0	17.757
RI	3rd middle lesson 2	8.49057	53.7736	0	0	0	0	0	0	37.7358
NI	3rd middle lesson 1	0	30.1587	9.52381	9.52381	0	11.1111	4.7619	0	34.9206
NI	3rd middle lesson 2	20.7407	26.6667	0	0	0	0	0	0	52.5926
